# Supplementary material for: Hexaaqua­magnesium(II) bis­(pyridinium-2,6-dicarboxyl­ate)
Source: Acta Crystallogr Sect E Struct Rep Online. 2010 Nov 17;66(Pt 12):m1581. doi: 10.1107/S1600536810046696 (PMC3011450; doi:10.1107/S1600536810046696)
Supplement: Supplementary file 1 [file e-66-m1581-sup1.cif]

##############################################################################
###                                                                        ###
###        Electronic paper (Acta Crystallographica Section E)             ###
###                                                                        ###
##############################################################################
#                                                                            #
# This CIF contains the data in a paper accepted for publication in Acta     #
# Crystallographica Section E. It conforms to the requirements of Notes      #
# for Authors for Section E, and has been peer reviewed under the auspices   #
# of the IUCr Commission on Journals.                                        #
#                                                                            #
# Full details of the Crystallographic Information File format               #
# are given in the paper "The Crystallographic Information File (CIF):       #
# a New Standard Archive File for Crystallography" by S. R. Hall, F. H.      #
# Allen and I. D. Brown [Acta Cryst. (1991), A47, 655-685].                  #
#                                                                            #
# The current version of the core CIF dictionary is obtainable from          #
# ftp://ftp.iucr.org/pub/cif_core.dic. The current version number is 2.4.    #
#                                                                            #
# Software is freely available for graphical display of the structure(s) in  #
# this CIF.  For information consult the CIF home page http://www.iucr.org/  #
# cif/home.html                                                              #
#                                                                            #
# This file may be used for bona fide research purposes within the           #
# scientific community so long as proper attribution is given to the journal # 
# article from which it was obtained.                                        #
#                                                                            #
##############################################################################
                                             
data_I
_audit_creation_method     SHELXL-97
_chemical_name_systematic
;
Hexaaquamagnesium(II) bis(pyridinium-2,6-dicarboxylate)
;
_chemical_name_common     ?
_chemical_formula_moiety     'H12 Mg O6 2+, 2(C7 H4 N O4 -)'
_chemical_formula_sum     'C14 H20 Mg N2 O14'
_chemical_formula_iupac     '[Mg (H2 O)6] (C7 H4 N O4)2'
_chemical_formula_weight     464.63
_chemical_melting_point     ?
_symmetry_cell_setting     monoclinic
_symmetry_space_group_name_H-M     'C 2/m'
_symmetry_space_group_name_Hall     '-C 2y'
loop_
    _symmetry_equiv_pos_as_xyz
    'x, y, z'
    '-x, y, -z'
    'x+1/2, y+1/2, z'
    '-x+1/2, y+1/2, -z'
    '-x, -y, -z'
    'x, -y, z'
    '-x+1/2, -y+1/2, -z'
    'x+1/2, -y+1/2, z'
_cell_length_a     13.432(3)
_cell_length_b     11.108(2)
_cell_length_c     6.5845(13)
_cell_angle_alpha     90.00
_cell_angle_beta     92.79(3)
_cell_angle_gamma     90.00
_cell_volume     981.3(3)
_cell_formula_units_Z     2
_cell_measurement_reflns_used     1383
_cell_measurement_theta_min     2.38
_cell_measurement_theta_max     29.12
_cell_measurement_temperature     298(2)
_exptl_crystal_description     plate
_exptl_crystal_colour     colorless
_exptl_crystal_size_max     0.35
_exptl_crystal_size_mid     0.30
_exptl_crystal_size_min     0.15
_exptl_crystal_density_diffrn     1.572
_exptl_crystal_density_meas     ?
_exptl_crystal_density_method     'not measured'
_exptl_crystal_F_000     484.0
_exptl_absorpt_coefficient_mu     0.170
_exptl_absorpt_correction_type     numerical
_exptl_absorpt_process_details
                           '(<i>X-RED</i> and <i>X-SHAPE</i>; Stoe & Cie, 2005)'
_exptl_absorpt_correction_T_min     0.940
_exptl_absorpt_correction_T_max     0.973
_exptl_special_details
;shape of crystal determined optically
;
_diffrn_ambient_temperature     298(2)
_diffrn_radiation_type     MoK\a
_diffrn_radiation_wavelength     0.71073
_diffrn_radiation_source     'fine-focus sealed tube'
_diffrn_radiation_monochromator     graphite
_diffrn_measurement_device_type     'Stoe IPDS II'
_diffrn_measurement_method     'rotation method'
_diffrn_detector_area_resol_mean     '0.15'
_diffrn_reflns_number     5499
_diffrn_reflns_av_R_equivalents     0.0306
_diffrn_reflns_av_sigmaI/netI     0.0184
_diffrn_reflns_theta_min     2.38
_diffrn_reflns_theta_max     29.12
_diffrn_reflns_theta_full     29.12
_diffrn_measured_fraction_theta_max     0.999
_diffrn_measured_fraction_theta_full     0.999
_diffrn_reflns_limit_h_min     -17
_diffrn_reflns_limit_h_max     18
_diffrn_reflns_limit_k_min     -14
_diffrn_reflns_limit_k_max     15
_diffrn_reflns_limit_l_min     -9
_diffrn_reflns_limit_l_max     8
_diffrn_standards_number     ?
_diffrn_standards_interval_count     ?
_diffrn_standards_interval_time     ?
_diffrn_standards_decay_%     ?
_refine_special_details
;
Refinement of <i>F</i>^2^ against ALL reflections. The weighted <i>R</i>-factor
<i>wR</i> and goodness of fit <i>S</i> are based on <i>F</i>^2^, conventional
<i>R</i>-factors <i>R</i> are based on <i>F</i>, with <i>F</i> set to zero for
negative <i>F</i>^2^. The threshold expression of <i>F</i>^2^ >
\s(<i>F</i>^2^) is used only for calculating <i>R</i>-factors(gt) <i>etc</i>.
and is not relevant to the choice of reflections for refinement.
<i>R</i>-factors based on <i>F</i>^2^ are statistically about twice as large
as those based on <i>F</i>, and <i>R</i>- factors based on ALL data will be
even larger.
;
_reflns_number_total     1383
_reflns_number_gt     1178
_reflns_threshold_expression     I>2sigma(I)
_refine_ls_structure_factor_coef     Fsqd
_refine_ls_matrix_type     full
_refine_ls_R_factor_all     0.0492
_refine_ls_R_factor_gt     0.0379
_refine_ls_wR_factor_gt     0.0903
_refine_ls_wR_factor_ref     0.0949
_refine_ls_goodness_of_fit_ref     1.119
_refine_ls_restrained_S_all     1.119
_refine_ls_number_reflns     1383
_refine_ls_number_parameters     94
_refine_ls_number_restraints     0
_refine_ls_hydrogen_treatment     mixed
_refine_ls_weighting_scheme     calc
_refine_ls_weighting_details
         'calc w=1/[\s^2^(Fo^2^)+(0.0414P)^2^+0.5177P] where P=(Fo^2^+2Fc^2^)/3'
_atom_sites_solution_hydrogens     geom
_atom_sites_solution_primary     direct
_atom_sites_solution_secondary     difmap
_refine_ls_shift/su_max     0.001
_refine_ls_shift/su_mean     0.000
_refine_diff_density_max     0.332
_refine_diff_density_min     -0.181
_refine_ls_extinction_method     none
_refine_ls_extinction_coef     ?
loop_
    _atom_type_symbol
    _atom_type_description
    _atom_type_scat_dispersion_real
    _atom_type_scat_dispersion_imag
    _atom_type_scat_source
    'C' 'C' 0.0033 0.0016
                         'International Tables Vol C Tables 4.2.6.8 and 6.1.1.4'
    'H' 'H' 0.0000 0.0000
                         'International Tables Vol C Tables 4.2.6.8 and 6.1.1.4'
    'N' 'N' 0.0061 0.0033
                         'International Tables Vol C Tables 4.2.6.8 and 6.1.1.4'
    'O' 'O' 0.0106 0.0060
                         'International Tables Vol C Tables 4.2.6.8 and 6.1.1.4'
    'Mg' 'Mg' 0.0486 0.0363
                         'International Tables Vol C Tables 4.2.6.8 and 6.1.1.4'
    'S' 'S' 0.1246 0.1234
                         'International Tables Vol C Tables 4.2.6.8 and 6.1.1.4'
_computing_data_collection     'X-AREA (Stoe & Cie, 2005)'
_computing_cell_refinement     'X-AREA (Stoe & Cie, 2005)'
_computing_data_reduction     'X-AREA (Stoe & Cie, 2005)'
_computing_structure_solution     'SHELXS97 (Sheldrick, 2008)'
_computing_structure_refinement     'SHELXL97 (Sheldrick, 2008)'
_computing_molecular_graphics     'ORTEP-3 for Windows (Farrugia, 1997)'
_computing_publication_material     'WinGX (Farrugia, 1999)'
loop_
    _atom_site_type_symbol
    _atom_site_label
    _atom_site_fract_x
    _atom_site_fract_y
    _atom_site_fract_z
    _atom_site_U_iso_or_equiv
    _atom_site_adp_type
    _atom_site_calc_flag
    _atom_site_refinement_flags
    _atom_site_occupancy
    _atom_site_disorder_assembly
    _atom_site_disorder_group
    Mg Mg1 0.5000 0.0000 0.0000 0.0249(2) Uani d S 1 . .
    O O1 0.40364(11) 0.31353(9) 0.27234(16) 0.0499(3) Uani d . 1 . .
    O O2 0.36594(9) 0.18375(8) 0.51657(15) 0.0396(3) Uani d . 1 . .
    O O3 0.5000 0.18182(12) 0.0000 0.0360(3) Uani d S 1 . .
    O O4 0.41819(12) 0.0000 0.2566(2) 0.0357(3) Uani d S 1 . .
    O O5 0.36739(11) 0.0000 -0.1931(2) 0.0341(3) Uani d S 1 . .
    N N1 0.37142(12) 0.5000 0.4931(2) 0.0257(3) Uani d S 1 . .
    C C1 0.31770(16) 0.5000 0.8796(3) 0.0347(4) Uani d S 1 . .
    H H1 0.2989 0.5000 1.0137 0.042 Uiso calc SR 1 . .
    C C2 0.33156(11) 0.39121(12) 0.78070(19) 0.0312(3) Uani d . 1 . .
    H H2 0.3225 0.3186 0.8476 0.037 Uiso calc R 1 . .
    C C3 0.35898(9) 0.39277(10) 0.58164(18) 0.0253(3) Uani d . 1 . .
    C C4 0.37779(11) 0.28571(11) 0.4447(2) 0.0310(3) Uani d . 1 . .
    H H3 0.4708(14) 0.2281(19) 0.084(3) 0.053(5) Uiso d . 1 . .
    H H4 0.4046(15) 0.0617(19) 0.327(3) 0.057(6) Uiso d . 1 . .
    H H5 0.3664(16) 0.0661(19) -0.270(3) 0.065(6) Uiso d . 1 . .
    H H1A 0.3899(19) 0.5000 0.366(4) 0.046(7) Uiso d S 1 . .
loop_
    _atom_site_aniso_label
    _atom_site_aniso_U_11
    _atom_site_aniso_U_22
    _atom_site_aniso_U_33
    _atom_site_aniso_U_12
    _atom_site_aniso_U_13
    _atom_site_aniso_U_23
    Mg1 0.0367(5) 0.0173(4) 0.0211(4) 0.000 0.0062(3) 0.000
    O1 0.0892(9) 0.0278(5) 0.0351(5) 0.0102(5) 0.0267(6) -0.0011(4)
    O2 0.0626(7) 0.0192(4) 0.0374(5) 0.0041(4) 0.0054(5) 0.0011(4)
    O3 0.0602(10) 0.0177(6) 0.0315(7) 0.000 0.0172(6) 0.000
    O4 0.0566(9) 0.0226(6) 0.0296(7) 0.000 0.0179(6) 0.000
    O5 0.0467(8) 0.0295(7) 0.0262(6) 0.000 0.0034(6) 0.000
    N1 0.0353(8) 0.0203(7) 0.0220(6) 0.000 0.0081(6) 0.000
    C1 0.0486(12) 0.0344(10) 0.0217(8) 0.000 0.0080(7) 0.000
    C2 0.0422(8) 0.0253(6) 0.0265(6) 0.0000(5) 0.0059(5) 0.0048(5)
    C3 0.0303(6) 0.0192(5) 0.0267(5) 0.0018(4) 0.0036(4) 0.0007(4)
    C4 0.0410(7) 0.0210(6) 0.0312(6) 0.0050(5) 0.0048(5) -0.0027(5)
_geom_special_details
;
All e.s.d.'s (except the e.s.d. in the dihedral angle between two l.s. planes)
are estimated using the full covariance matrix. The cell e.s.d.'s are taken
into account individually in the estimation of e.s.d.'s in distances, angles
and torsion angles; correlations between e.s.d.'s in cell parameters are only
used when they are defined by crystal symmetry. An approximate (isotropic)
treatment of cell e.s.d.'s is used for estimating e.s.d.'s involving l.s.
planes.
;
loop_
    _geom_bond_atom_site_label_1
    _geom_bond_atom_site_label_2
    _geom_bond_site_symmetry_2
    _geom_bond_distance
    _geom_bond_publ_flag
    Mg1 O3 5_655 2.0197(14) ?
    Mg1 O3 . 2.0197(14) ?
    Mg1 O4 5_655 2.0601(15) ?
    Mg1 O4 . 2.0601(15) ?
    Mg1 O5 5_655 2.1375(16) ?
    Mg1 O5 . 2.1375(16) ?
    O1 C4 . 1.2422(17) ?
    O2 C4 . 1.2406(16) ?
    O3 H3 . 0.862(19) ?
    O4 H4 . 0.85(2) ?
    O5 H5 . 0.89(2) ?
    N1 C3 6_565 1.3401(13) ?
    N1 C3 . 1.3401(13) ?
    N1 H1A . 0.89(3) ?
    C1 C2 . 1.3897(16) ?
    C1 C2 6_565 1.3897(16) ?
    C1 H1 . 0.9300 ?
    C2 C3 . 1.3788(17) ?
    C2 H2 . 0.9300 ?
    C3 C4 . 1.5208(17) ?
loop_
    _geom_angle_atom_site_label_1
    _geom_angle_atom_site_label_2
    _geom_angle_atom_site_label_3
    _geom_angle_site_symmetry_1
    _geom_angle_site_symmetry_3
    _geom_angle
    _geom_angle_publ_flag
    O3 Mg1 O3 5_655 . 180.0 ?
    O3 Mg1 O4 5_655 5_655 90.0 ?
    O3 Mg1 O4 . 5_655 90.0 ?
    O3 Mg1 O4 5_655 . 90.0 ?
    O3 Mg1 O4 . . 90.0 ?
    O4 Mg1 O4 5_655 . 180.00(8) ?
    O3 Mg1 O5 5_655 5_655 90.0 ?
    O3 Mg1 O5 . 5_655 90.0 ?
    O4 Mg1 O5 5_655 5_655 91.46(6) ?
    O4 Mg1 O5 . 5_655 88.54(6) ?
    O3 Mg1 O5 5_655 . 90.0 ?
    O3 Mg1 O5 . . 90.0 ?
    O4 Mg1 O5 5_655 . 88.54(6) ?
    O4 Mg1 O5 . . 91.46(6) ?
    O5 Mg1 O5 5_655 . 180.00(8) ?
    Mg1 O3 H3 . . 126.6(13) ?
    Mg1 O4 H4 . . 125.5(14) ?
    Mg1 O5 H5 . . 109.1(13) ?
    C3 N1 C3 6_565 . 125.46(15) ?
    C3 N1 H1A 6_565 . 117.27(8) ?
    C3 N1 H1A . . 117.27(8) ?
    C2 C1 C2 . 6_565 120.82(17) ?
    C2 C1 H1 . . 119.6 ?
    C2 C1 H1 6_565 . 119.6 ?
    C3 C2 C1 . . 118.87(12) ?
    C3 C2 H2 . . 120.6 ?
    C1 C2 H2 . . 120.6 ?
    N1 C3 C2 . . 117.99(12) ?
    N1 C3 C4 . . 114.17(11) ?
    C2 C3 C4 . . 127.84(11) ?
    O2 C4 O1 . . 128.49(12) ?
    O2 C4 C3 . . 117.37(12) ?
    O1 C4 C3 . . 114.14(11) ?
loop_
    _geom_torsion_atom_site_label_1
    _geom_torsion_atom_site_label_2
    _geom_torsion_atom_site_label_3
    _geom_torsion_atom_site_label_4
    _geom_torsion_site_symmetry_1
    _geom_torsion_site_symmetry_2
    _geom_torsion_site_symmetry_3
    _geom_torsion_site_symmetry_4
    _geom_torsion
    _geom_torsion_publ_flag
    C2 C1 C2 C3 6_565 . . . -0.3(3) ?
    C3 N1 C3 C2 6_565 . . . -0.3(3) ?
    C3 N1 C3 C4 6_565 . . . 179.77(12) ?
    C1 C2 C3 N1 . . . . 0.3(2) ?
    C1 C2 C3 C4 . . . . -179.83(15) ?
    N1 C3 C4 O2 . . . . -178.85(14) ?
    C2 C3 C4 O2 . . . . 1.3(2) ?
    N1 C3 C4 O1 . . . . 1.23(19) ?
    C2 C3 C4 O1 . . . . -178.66(14) ?
loop_
    _geom_hbond_atom_site_label_D
    _geom_hbond_atom_site_label_H
    _geom_hbond_atom_site_label_A
    _geom_hbond_site_symmetry_A
    _geom_hbond_distance_DH
    _geom_hbond_distance_HA
    _geom_hbond_distance_DA
    _geom_hbond_angle_DHA
    _geom_hbond_publ_flag
    O3 H3 O1 . 0.862(19) 1.834(19) 2.6940(14) 174.6(19) yes
    O4 H4 O2 . 0.85(2) 1.93(2) 2.7758(14) 171(2) yes
    O5 H5 O2 1_554 0.89(2) 1.92(2) 2.7960(14) 167.5(19) yes
    C1 H1 O5 4_556 0.93 2.58 3.308(3) 135.8 yes
data_glolbal
_journal_date_recd_electronic     2010-10-11
_journal_date_accepted     2010-11-11
_journal_name_full     'Acta Crystallographica, Section E'
_journal_year     2010
_journal_volume     66
_journal_issue     12
_journal_page_first     m1581
_journal_page_last     m1581
_journal_paper_category     QM
_journal_coeditor_code     JJ2069
_publ_contact_author_name     'Sanaz Heidari'
_publ_contact_author_address
;
Department of Chemistry, Islamic Azad University, North Tehran Branch, Tehran,
Iran
;
_publ_contact_author_email     'heidari.sanaz3335@yahoo.com'
_publ_contact_author_fax     '98(21)22222263'
_publ_contact_author_phone     '98(21)22222263'
_publ_section_title
;
Hexaaquamagnesium(II) bis(pyridinium-2,6-dicarboxylate)
;
loop_
    _publ_author_name
    _publ_author_footnote
    _publ_author_address
    'Pasdar, Hoda' .
;
Department of Chemistry, Islamic Azad University, North Tehran Branch, Tehran,
Iran
;
    'Heidari, Sanaz' .
;
Department of Chemistry, Islamic Azad University, North Tehran Branch, Tehran,
Iran
;
    'Aghabozorg, Hossein' .
;
Department of Chemistry, Islamic Azad University, North Tehran Branch, Tehran,
Iran
;
    'Notash, Behrouz' .
;
Department of Chemistry
Shahid Beheshti University
G. C.
Evin
Tehran 1983963113
Iran
;
