# Supplementary material for: Hexaaqua­magnesium(II) bis­(pyridinium-2,6-dicarboxyl­ate)
Source: Acta Crystallogr Sect E Struct Rep Online. 2010 Nov 17;66(Pt 12):m1581. doi: 10.1107/S1600536810046696 (PMC3011450; doi:10.1107/S1600536810046696)
Supplement: Supplementary file 2 [file e-66-m1581-Isup2.hkl]

# 
# h,k,l, Fc-squared, Fo-squared, sigma(Fo-squared) and status flag 
# 
data_I
_shelx_title ' KHC22H in C2/m' 
_shelx_refln_list_code          4 
_shelx_F_calc_maximum      114.59 
_exptl_crystal_F_000       316.00 
_reflns_d_resolution_high  0.7302 
 
loop_ 
 _symmetry_equiv_pos_as_xyz 
 'x, y, z' 
 '-x, y, -z' 
 'x+1/2, y+1/2, z' 
 '-x+1/2, y+1/2, -z' 
 '-x, -y, -z' 
 'x, -y, z' 
 '-x+1/2, -y+1/2, -z' 
 'x+1/2, -y+1/2, z' 
 
_cell_length_a    13.4323 
_cell_length_b    11.1082 
_cell_length_c     6.5845 
_cell_angle_alpha  90.000 
_cell_angle_beta   92.792 
_cell_angle_gamma  90.000 
 
_shelx_F_squared_multiplier     1.000 
 
loop_ 
 _refln_index_h 
 _refln_index_k 
 _refln_index_l 
 _refln_F_squared_calc 
 _refln_F_squared_meas 
 _refln_F_squared_sigma 
 _refln_observed_status 
   2   0   0     1201.62     1203.96     16.86 o 
   6   0   0     2539.08     2574.23     29.15 o 
   8   0   0     4799.42     4984.38     16.19 o 
  10   0   0       48.33       30.53      4.39 o 
  12   0   0        0.10        2.34      3.23 o 
  14   0   0      163.18      184.33      6.55 o 
  16   0   0      137.87      123.48      5.12 o 
  18   0   0        4.06       12.29      7.23 o 
   1   1   0      124.87      134.07      4.34 o 
   3   1   0     8494.93     8340.44     34.31 o 
   5   1   0       14.98       10.23      3.77 o 
   7   1   0       14.93        8.47      3.03 o 
   9   1   0      515.63      514.26      4.28 o 
  11   1   0       40.14       43.04      3.32 o 
  13   1   0       91.72       86.62      3.01 o 
  15   1   0       39.75       38.83      3.32 o 
  17   1   0        0.26        9.00      5.01 o 
   0   2   0      130.17       97.33      4.13 o 
   2   2   0      360.08      369.70      5.66 o 
   4   2   0       83.27      106.26      3.09 o 
   6   2   0      278.53      314.68      4.19 o 
   8   2   0      156.07      173.19      4.42 o 
  10   2   0        0.85        4.94      3.50 o 
  12   2   0       88.98       91.51      3.49 o 
  14   2   0       41.39       37.93      3.73 o 
  16   2   0        7.06        9.10      3.77 o 
  18   2   0        2.80       16.36     16.95 o 
   1   3   0     2608.06     2675.55     24.29 o 
   3   3   0       97.04      105.22      3.17 o 
   5   3   0     2124.58     2275.64     12.14 o 
   7   3   0      336.66      348.50     15.65 o 
   9   3   0       30.26       31.45      3.18 o 
  11   3   0      162.69      157.95      5.49 o 
  13   3   0       62.69       62.66      3.55 o 
  15   3   0        2.86        7.23      2.88 o 
  17   3   0        0.18        1.50      3.48 o 
   0   4   0     3419.85     3492.47     48.50 o 
   2   4   0     1099.54     1073.55      5.88 o 
   4   4   0      102.55      106.71      3.49 o 
   6   4   0      232.66      263.17      3.73 o 
   8   4   0      446.50      414.92      5.20 o 
  10   4   0      412.68      410.08     10.83 o 
  12   4   0       39.97       40.85      3.07 o 
  14   4   0        2.82       10.99      3.54 o 
  16   4   0      106.12      103.53      3.31 o 
   1   5   0     2246.89     2508.31      8.38 o 
   3   5   0        0.90        0.65      2.73 o 
   5   5   0     1063.52     1034.49      7.13 o 
   7   5   0     2140.81     2174.23     22.28 o 
   9   5   0       37.94       48.98      3.18 o 
  11   5   0        8.88        9.93      3.76 o 
  13   5   0      473.57      480.31      4.44 o 
  15   5   0       53.57       52.73      4.35 o 
  17   5   0       11.40       16.29      3.39 o 
   0   6   0    10313.69    10907.33     23.19 o 
   2   6   0     1299.62     1379.13     33.05 o 
   4   6   0      424.22      458.40      3.92 o 
   6   6   0        1.17        1.73      2.24 o 
   8   6   0      582.19      584.02      8.64 o 
  10   6   0      333.32      339.13      3.87 o 
  12   6   0       11.90       23.11      8.71 o 
  14   6   0       41.45       52.82      4.68 o 
  16   6   0       52.21       56.24      3.74 o 
   1   7   0      868.85      861.23     12.17 o 
   3   7   0       73.47       73.29      3.16 o 
   5   7   0      260.11      251.87      3.26 o 
   7   7   0       33.64       30.26      2.48 o 
   9   7   0      234.30      227.84      3.13 o 
  11   7   0       11.00       15.26      3.06 o 
  13   7   0       12.12       19.22      3.29 o 
  15   7   0       13.18       16.61      4.12 o 
   0   8   0       46.01       34.24      4.01 o 
   2   8   0       94.59       90.47      3.58 o 
   4   8   0       12.07       17.02      3.25 o 
   6   8   0      325.30      318.23      3.97 o 
   8   8   0       38.24       39.99      2.46 o 
  10   8   0       40.59       39.87      2.69 o 
  12   8   0       20.41       25.14      3.79 o 
  14   8   0       17.97       19.26      5.03 o 
   1   9   0      137.66      139.14      3.59 o 
   3   9   0     1822.70     1810.57     21.77 o 
   5   9   0        1.64        2.01      3.18 o 
   7   9   0      694.89      694.57      6.90 o 
   9   9   0       29.64       33.05      2.54 o 
  11   9   0      183.94      178.54      3.83 o 
  13   9   0       24.31       30.53      4.34 o 
   0  10   0     5987.98     5861.81     14.99 o 
   2  10   0       55.82       57.67      4.09 o 
   4  10   0     1155.99     1107.27      5.10 o 
   6  10   0      234.46      244.36      7.18 o 
   8  10   0      461.08      438.68     66.55 o 
  10  10   0        3.15        8.39      2.89 o 
  12  10   0        0.06        2.20      3.69 o 
   1  11   0      288.92      268.96     10.98 o 
   3  11   0      120.15      119.03      4.82 o 
   5  11   0       19.58       18.24      2.45 o 
   7  11   0      261.41      254.07      7.12 o 
   9  11   0      125.42      124.83      3.70 o 
  11  11   0        2.52        7.25      3.87 o 
   0  12   0      335.82      314.17      5.41 o 
   2  12   0       96.60       93.14      5.53 o 
   4  12   0       16.04       16.87      3.61 o 
   6  12   0       19.98       24.46      2.66 o 
   8  12   0        9.41       12.76      4.00 o 
  10  12   0       15.69       15.92      3.53 o 
   1  13   0      107.19      100.26      4.84 o 
   3  13   0        0.59        1.00      4.25 o 
   5  13   0        5.05       17.42      5.70 o 
   7  13   0        1.42        3.06      3.56 o 
   9  13   0        5.23        7.81      3.76 o 
   0  14   0       28.08       20.30      4.79 o 
   2  14   0       14.52       20.41      5.37 o 
   4  14   0       16.04       15.25      4.13 o 
   6  14   0       49.75       50.85      5.70 o 
   1  15   0       54.58       53.62      3.69 o 
   3  15   0        0.20        9.01      3.77 o 
 -18   0   1       81.68       87.61      7.88 o 
 -16   0   1        4.92       11.25      6.74 o 
 -14   0   1       40.47       41.29      5.23 o 
 -12   0   1      496.07      505.82     19.23 o 
 -10   0   1     1039.50     1057.19     38.46 o 
  -8   0   1      415.80      402.74      5.85 o 
  -6   0   1      869.98      836.55     16.56 o 
  -4   0   1     2352.07     2306.51     56.26 o 
  -2   0   1     2298.15     2263.81     45.58 o 
   0   0   1     6246.15     6416.69     22.59 o 
   2   0   1     1157.14     1171.22      8.00 o 
   6   0   1     1011.42      925.24     14.65 o 
   8   0   1     6661.08     6944.72     18.73 o 
  10   0   1      631.74      647.63     12.52 o 
  12   0   1     1368.43     1352.29     21.16 o 
  14   0   1        4.21        2.75      6.08 o 
  16   0   1        1.04       -2.40      4.95 o 
  18   0   1       32.58       32.66      7.59 o 
 -17   1   1        4.44        8.80      3.62 o 
 -15   1   1       79.21       82.73      3.53 o 
 -13   1   1        1.15        4.50      4.02 o 
 -11   1   1       73.50       65.83      3.73 o 
  -9   1   1     1561.21     1502.32     20.38 o 
  -7   1   1      129.31      121.55      3.24 o 
  -5   1   1       26.27       19.10      3.10 o 
  -3   1   1      729.47      736.58     13.92 o 
  -1   1   1      767.36      764.18     10.01 o 
   1   1   1     6772.48     6567.26     38.52 o 
   3   1   1       57.39       50.14      2.71 o 
   5   1   1       16.96       31.36      2.51 o 
   7   1   1     3825.47     3941.31     10.78 o 
   9   1   1       63.90       73.59      3.02 o 
  11   1   1      281.38      284.34      4.36 o 
  13   1   1      196.51      195.58      3.43 o 
  15   1   1      137.64      132.63      3.81 o 
  17   1   1        0.10        5.78      6.36 o 
 -18   2   1       14.71       17.66      3.79 o 
 -16   2   1       13.44       22.53      7.34 o 
 -14   2   1       14.01       19.60      3.73 o 
 -12   2   1        2.26       -0.62      3.53 o 
 -10   2   1      266.78      241.50      4.01 o 
  -8   2   1      451.75      429.35      4.23 o 
  -6   2   1      226.09      252.83      3.57 o 
  -4   2   1     2773.36     2900.49     36.36 o 
  -2   2   1     1819.70     1899.50     17.74 o 
   0   2   1     3598.25     3731.43     32.79 o 
   2   2   1     4496.67     4596.78     19.48 o 
   4   2   1      251.13      277.85      3.25 o 
   6   2   1     1203.83     1210.98      4.98 o 
   8   2   1       66.14       67.14      2.57 o 
  10   2   1       17.40       18.15      2.47 o 
  12   2   1       12.53        8.93      2.55 o 
  14   2   1       22.23       30.56      3.87 o 
  16   2   1       38.59       31.63      3.09 o 
  18   2   1        0.31        6.49      5.39 o 
 -17   3   1        0.96        6.02      4.24 o 
 -15   3   1       24.29       18.75      4.19 o 
 -13   3   1       21.14       25.19      3.89 o 
 -11   3   1      177.10      171.62      3.62 o 
  -9   3   1     1088.91     1082.77     11.41 o 
  -7   3   1     2368.99     2262.92     23.90 o 
  -5   3   1     2536.19     2704.16     64.41 o 
  -3   3   1     6054.42     6401.84     67.68 o 
  -1   3   1        2.25        4.59      2.99 o 
   1   3   1      744.64      821.28      9.61 o 
   3   3   1      248.85      248.22      3.31 o 
   5   3   1      187.14      191.43      2.68 o 
   7   3   1       22.37       21.54      2.74 o 
   9   3   1      300.85      320.31      3.35 o 
  11   3   1       37.77       41.49      2.38 o 
  13   3   1       79.47       88.04      2.91 o 
  15   3   1       27.01       39.75      5.32 o 
  17   3   1        1.16       -0.76      3.57 o 
 -16   4   1        0.02        4.49      3.97 o 
 -14   4   1        4.24       10.09      3.03 o 
 -12   4   1      126.38      127.24      4.43 o 
 -10   4   1      113.14      109.82      3.50 o 
  -8   4   1        0.24        3.57      2.89 o 
  -6   4   1      605.36      626.25      5.69 o 
  -4   4   1      223.81      179.63      3.94 o 
  -2   4   1      695.35      768.97      4.96 o 
   0   4   1      419.82      500.50      4.49 o 
   2   4   1     1281.58     1194.07     11.79 o 
   4   4   1      430.13      366.52      3.41 o 
   6   4   1      494.04      482.85      8.44 o 
   8   4   1       20.07       27.61      3.19 o 
  10   4   1       71.48       75.77      2.65 o 
  12   4   1       40.21       40.45      2.68 o 
  14   4   1      181.15      174.44      3.20 o 
  16   4   1        0.90        3.80      3.14 o 
 -17   5   1       64.52       55.77      3.65 o 
 -15   5   1        3.14        6.35      3.85 o 
 -13   5   1        4.53        7.56      5.71 o 
 -11   5   1      239.30      232.96      5.03 o 
  -9   5   1     1651.12     1693.86     16.04 o 
  -7   5   1        4.55        6.23      2.41 o 
  -5   5   1      712.27      839.40      9.34 o 
  -3   5   1     6138.04     6321.08     10.76 o 
  -1   5   1     5778.38     5998.16     68.09 o 
   1   5   1      323.09      410.48      3.99 o 
   3   5   1      160.45      158.30      2.42 o 
   5   5   1     2211.84     2282.52     13.35 o 
   7   5   1      434.09      403.24      3.64 o 
   9   5   1       58.73       57.44      2.63 o 
  11   5   1      131.09      141.47      4.01 o 
  13   5   1        3.05        3.99      3.07 o 
  15   5   1        4.73       13.71      3.01 o 
  17   5   1       69.01       64.82      4.04 o 
 -16   6   1        7.02       11.09      4.20 o 
 -14   6   1        5.47       -0.91      3.80 o 
 -12   6   1      105.31      106.08      3.79 o 
 -10   6   1      572.74      584.69      5.52 o 
  -8   6   1      261.79      234.49      3.24 o 
  -6   6   1      518.30      507.23      7.35 o 
  -4   6   1      294.85      340.91      4.17 o 
  -2   6   1       18.41       33.52      2.73 o 
   0   6   1      126.32      114.15      2.12 o 
   2   6   1     1842.34     1913.63     16.31 o 
   4   6   1     3154.16     3169.93     15.88 o 
   6   6   1      428.24      426.50      5.89 o 
   8   6   1       30.73       31.77      2.75 o 
  10   6   1        0.90        1.07      2.92 o 
  12   6   1       95.10       98.55      2.92 o 
  14   6   1      120.95      118.45      4.31 o 
  16   6   1        6.49       12.83      3.27 o 
 -15   7   1       21.77       23.10      4.78 o 
 -13   7   1        4.10        5.44      3.25 o 
 -11   7   1        0.10        3.27      3.09 o 
  -9   7   1      287.68      280.45      3.45 o 
  -7   7   1      283.35      280.46      4.96 o 
  -5   7   1        0.00        2.23      2.42 o 
  -3   7   1       20.41       30.46      2.77 o 
  -1   7   1        2.87        0.42      1.85 o 
   1   7   1      458.45      450.25      4.61 o 
   3   7   1      462.63      436.58      3.41 o 
   5   7   1       93.38       92.43      4.09 o 
   7   7   1       95.99       98.19      3.92 o 
   9   7   1       19.69       21.85      2.68 o 
  11   7   1        0.14        3.26      3.14 o 
  13   7   1      108.90      114.59      3.19 o 
  15   7   1       10.46       13.37      3.79 o 
 -14   8   1        3.16        6.41      3.58 o 
 -12   8   1       12.54       17.21      5.15 o 
 -10   8   1       24.60       21.27      3.32 o 
  -8   8   1       44.01       36.96      2.92 o 
  -6   8   1       72.57       72.71      2.60 o 
  -4   8   1      352.17      346.92      4.79 o 
  -2   8   1      728.21      691.59      5.61 o 
   0   8   1      411.28      416.12      2.86 o 
   2   8   1      902.40      859.44     18.24 o 
   4   8   1        0.08        2.60      3.23 o 
   6   8   1      231.11      212.23      4.41 o 
   8   8   1        0.93        3.25      2.51 o 
  10   8   1       10.99       11.73      2.93 o 
  12   8   1        0.03       -0.18      3.29 o 
  14   8   1        2.71        1.85      3.12 o 
 -13   9   1       40.61       45.79      3.79 o 
 -11   9   1       40.48       40.06      2.90 o 
  -9   9   1      482.10      470.64      5.69 o 
  -7   9   1      398.09      370.36      5.57 o 
  -5   9   1      216.06      200.80      3.55 o 
  -3   9   1      895.49      837.41      5.64 o 
  -1   9   1      122.55      127.64      3.11 o 
   1   9   1     1930.07     1917.93     26.00 o 
   3   9   1      136.89      127.04      3.57 o 
   5   9   1      298.35      302.48     10.01 o 
   7   9   1     1219.82     1233.32     10.35 o 
   9   9   1       14.37       17.83      3.40 o 
  11   9   1      527.57      542.25      6.49 o 
  13   9   1       40.18       43.06      3.76 o 
 -12  10   1       90.89       90.63      3.52 o 
 -10  10   1      111.77      116.50      3.38 o 
  -8  10   1       37.06       37.63      3.17 o 
  -6  10   1       65.05       65.59      2.62 o 
  -4  10   1      126.31      127.20      3.21 o 
  -2  10   1      164.55      169.38      3.01 o 
   0  10   1      112.40      108.01      3.51 o 
   2  10   1       31.51       35.66      4.04 o 
   4  10   1     2737.36     2677.16     12.09 o 
   6  10   1       93.36      100.03      3.91 o 
   8  10   1      654.01      628.48      9.04 o 
  10  10   1       92.72       96.70      3.78 o 
  12  10   1      252.99      250.16      4.57 o 
 -11  11   1       90.30       85.09      3.66 o 
  -9  11   1       99.19       92.04      8.98 o 
  -7  11   1        2.76        2.35      2.95 o 
  -5  11   1      129.62      121.52      3.21 o 
  -3  11   1      721.41      701.16      6.26 o 
  -1  11   1       67.58       70.70      3.01 o 
   1  11   1       60.36       63.69      4.69 o 
   3  11   1      215.58      203.90      3.41 o 
   5  11   1      116.01      107.00      6.04 o 
   7  11   1      162.55      158.51      2.65 o 
   9  11   1       22.60       24.68      3.78 o 
  11  11   1        4.74        6.34      2.67 o 
 -10  12   1      169.79      183.32      4.21 o 
  -8  12   1       71.62       64.83      3.59 o 
  -6  12   1        4.97        9.39      3.96 o 
  -4  12   1        0.07       -0.54      3.24 o 
  -2  12   1       57.83       54.62      4.31 o 
   0  12   1      154.62      154.12      9.52 o 
   2  12   1       45.59       54.80      7.04 o 
   4  12   1      100.04      100.06      4.91 o 
   6  12   1      122.20      120.68      3.07 o 
   8  12   1       15.56       24.06      5.93 o 
  10  12   1        0.00        1.62      3.79 o 
  -9  13   1      198.83      207.10      9.55 o 
  -7  13   1      193.30      193.40      4.49 o 
  -5  13   1      186.59      201.80      3.51 o 
  -3  13   1       91.18       83.31      3.38 o 
  -1  13   1       77.89       83.19      8.59 o 
   1  13   1       27.20       28.74      2.97 o 
   3  13   1       10.56        5.92      2.69 o 
   5  13   1       41.34       46.34      3.42 o 
   7  13   1        1.53        4.11      2.89 o 
   9  13   1        6.84        3.00      2.73 o 
  -6  14   1       49.48       67.93      4.42 o 
  -4  14   1        0.96        6.38      3.57 o 
  -2  14   1       58.91       68.12      3.67 o 
   0  14   1       34.56       33.17      4.76 o 
   2  14   1       13.67       22.96      3.57 o 
   4  14   1       44.70       43.44      3.01 o 
   6  14   1       14.02       15.38      3.11 o 
  -1  15   1       77.36       71.66      6.81 o 
   1  15   1        1.28        5.34      3.30 o 
 -18   0   2       11.09        2.25      7.87 o 
 -16   0   2       50.16       57.95     10.08 o 
 -14   0   2      187.12      178.48      6.13 o 
 -12   0   2       39.37       44.69      6.58 o 
 -10   0   2       88.37       94.57      4.40 o 
  -8   0   2     2869.41     3068.63    141.20 o 
  -6   0   2     3565.94     3745.37    111.16 o 
  -4   0   2      275.17      261.48     14.18 o 
  -2   0   2     4204.45     4030.78    107.34 o 
   0   0   2      820.93      787.26     28.16 o 
   2   0   2      371.55      345.68      5.85 o 
   4   0   2      473.68      403.65      3.72 o 
   6   0   2     2775.48     2667.50     20.70 o 
   8   0   2     4162.10     4238.68     20.57 o 
  10   0   2       28.39       26.95      3.83 o 
  12   0   2      653.56      581.28      9.78 o 
  14   0   2      204.71      193.52      6.69 o 
  16   0   2      269.94      230.90      7.61 o 
 -17   1   2       60.75       59.11      3.89 o 
 -15   1   2        0.05       -0.56      3.55 o 
 -13   1   2        7.84        9.69      3.16 o 
 -11   1   2      402.46      409.98      8.16 o 
  -9   1   2      311.76      310.11      5.44 o 
  -7   1   2        0.02        3.75      2.79 o 
  -5   1   2     1875.36     1890.07     18.71 o 
  -3   1   2     2126.82     2092.22     25.71 o 
  -1   1   2       11.16        5.18      3.08 o 
   1   1   2       50.33       60.34      3.25 o 
   3   1   2      338.69      308.22      2.83 o 
   5   1   2     2487.82     2556.10      7.27 o 
   7   1   2      473.73      453.60      3.81 o 
   9   1   2      171.48      185.86      2.92 o 
  11   1   2      371.22      380.95      7.83 o 
  13   1   2      220.71      222.05      6.12 o 
  15   1   2       88.50       74.60      4.41 o 
  17   1   2        3.68       36.37     18.18 o 
 -16   2   2        0.20        6.35      4.04 o 
 -14   2   2        0.33        0.20      3.56 o 
 -12   2   2       47.61       54.19      3.18 o 
 -10   2   2       55.55       42.47      3.00 o 
  -8   2   2        4.18        5.21      2.24 o 
  -6   2   2       10.48        5.16      2.36 o 
  -4   2   2      357.14      328.66      6.74 o 
  -2   2   2      111.22      119.43      2.79 o 
   0   2   2     1830.69     1893.30     17.90 o 
   2   2   2       55.95       57.49      2.24 o 
   4   2   2     1936.45     2055.65     12.12 o 
   6   2   2       42.27       50.03      2.18 o 
   8   2   2      130.92      130.70      2.42 o 
  10   2   2      189.67      190.76      3.44 o 
  12   2   2       30.97       30.72      2.83 o 
  14   2   2        0.03        5.26      3.33 o 
  16   2   2        0.04        2.75      3.43 o 
 -17   3   2        2.91        8.88      4.54 o 
 -15   3   2        3.06        7.09      3.77 o 
 -13   3   2        8.20       16.44      3.35 o 
 -11   3   2       28.15       22.87      2.75 o 
  -9   3   2        0.75        1.98      2.27 o 
  -7   3   2      563.19      582.56      5.05 o 
  -5   3   2     1845.63     1909.95     31.39 o 
  -3   3   2     6718.59     6714.06    130.76 o 
  -1   3   2     6097.80     6457.82     98.65 o 
   1   3   2    11239.94    11679.05     26.47 o 
   3   3   2      843.26      848.05      3.81 o 
   5   3   2     2275.55     2230.16     19.14 o 
   7   3   2       16.19       26.90      2.16 o 
   9   3   2       50.84       51.97      2.58 o 
  11   3   2        1.29       -1.34      2.31 o 
  13   3   2        2.63        2.17      2.43 o 
  15   3   2        0.07        3.47      3.13 o 
  17   3   2        2.90        3.58      3.73 o 
 -16   4   2      102.90      105.87      5.31 o 
 -14   4   2      117.79      130.46      5.33 o 
 -12   4   2        0.90       -0.43      3.65 o 
 -10   4   2      317.82      306.30      7.34 o 
  -8   4   2      189.74      192.62      4.03 o 
  -6   4   2       27.50       26.48      2.47 o 
  -4   4   2        7.50        5.75      2.68 o 
  -2   4   2     1494.63     1519.02     28.73 o 
   0   4   2      267.63      229.45      4.22 o 
   2   4   2     1688.45     1877.77     15.09 o 
   4   4   2      484.04      502.49      3.25 o 
   6   4   2     2049.60     2058.25     16.64 o 
   8   4   2        1.75        4.41      2.27 o 
  10   4   2        3.96        5.25      2.51 o 
  12   4   2       73.20       81.24      2.80 o 
  14   4   2        2.86       35.73     18.74 o 
  16   4   2        0.05        4.86      3.74 o 
 -17   5   2       37.02       32.58      3.96 o 
 -15   5   2       38.07       39.98      7.54 o 
 -13   5   2      177.87      203.47      8.12 o 
 -11   5   2        5.53       10.56      3.60 o 
  -9   5   2      235.50      219.87      7.25 o 
  -7   5   2      656.89      600.08      9.92 o 
  -5   5   2      697.62      772.19      8.00 o 
  -3   5   2      213.73      211.65      4.74 o 
  -1   5   2        0.38        9.70      2.85 o 
   1   5   2     2685.22     2687.89     29.94 o 
   3   5   2     2230.23     2341.28     19.43 o 
   5   5   2        5.13        8.47      2.42 o 
   7   5   2      122.55      112.83      2.62 o 
   9   5   2      471.25      462.56      3.34 o 
  11   5   2       62.34       63.38      3.01 o 
  13   5   2       11.67       23.33      3.44 o 
  15   5   2       19.77       25.89      3.17 o 
 -16   6   2       83.34       95.55      5.52 o 
 -14   6   2        2.12        5.00      3.81 o 
 -12   6   2        1.26        5.22      2.66 o 
 -10   6   2        7.90       12.40      2.91 o 
  -8   6   2      539.24      529.75     16.18 o 
  -6   6   2     1647.89     1570.50     20.28 o 
  -4   6   2      337.16      290.00      4.30 o 
  -2   6   2      623.38      653.16      9.29 o 
   0   6   2      289.31      333.10      8.55 o 
   2   6   2      240.89      282.46      3.03 o 
   4   6   2      518.40      481.40      7.75 o 
   6   6   2     1894.41     1920.35     16.67 o 
   8   6   2      228.60      235.64      2.48 o 
  10   6   2        0.61        1.77      2.30 o 
  12   6   2       17.53       23.15      2.76 o 
  14   6   2       16.91       20.30      3.01 o 
  16   6   2        2.66       10.43      3.42 o 
 -15   7   2        0.22        6.19      4.20 o 
 -13   7   2       12.04       15.64      2.79 o 
 -11   7   2       81.59       79.53      2.99 o 
  -9   7   2      136.52      142.85      3.60 o 
  -7   7   2       14.21       16.08      2.53 o 
  -5   7   2      298.79      283.23      4.55 o 
  -3   7   2     1112.23     1118.31     11.22 o 
  -1   7   2       18.57       29.48      3.39 o 
   1   7   2      338.43      381.87      6.41 o 
   3   7   2       27.74       34.44      2.80 o 
   5   7   2      723.10      691.26      7.39 o 
   7   7   2      269.88      255.06      2.62 o 
   9   7   2       17.75       19.99      2.79 o 
  11   7   2        3.88        4.36      2.89 o 
  13   7   2       23.88       25.20      3.01 o 
  15   7   2        0.07       -1.35      3.08 o 
 -14   8   2        1.33        8.48      5.15 o 
 -12   8   2        1.76        0.01      2.43 o 
 -10   8   2       32.49       36.24      2.40 o 
  -8   8   2       30.89       32.26      2.23 o 
  -6   8   2       54.65       57.85      2.23 o 
  -4   8   2        0.00        5.93      2.71 o 
  -2   8   2       91.95       82.49      2.48 o 
   0   8   2      140.48      141.81      2.49 o 
   2   8   2        8.94       11.01      2.82 o 
   4   8   2      308.32      313.04      4.04 o 
   6   8   2       81.95       80.00      2.41 o 
   8   8   2        1.00        3.48      2.36 o 
  10   8   2       81.18       85.29      5.17 o 
  12   8   2        3.78        8.87      2.78 o 
  14   8   2        3.73        0.26      3.25 o 
 -13   9   2       11.26       12.08      3.63 o 
 -11   9   2      115.87      108.24      3.59 o 
  -9   9   2        9.16        8.24      3.10 o 
  -7   9   2      134.33      104.92      2.86 o 
  -5   9   2      832.84      765.88      9.83 o 
  -3   9   2      693.57      604.14      6.23 o 
  -1   9   2      637.70      555.10      3.36 o 
   1   9   2      706.78      641.68      5.93 o 
   3   9   2      220.99      198.30      4.60 o 
   5   9   2     1087.48     1062.68     12.92 o 
   7   9   2        8.37        6.15      2.39 o 
   9   9   2      277.84      277.35      5.57 o 
  11   9   2      261.70      266.41      9.45 o 
  13   9   2       77.40       61.87      3.73 o 
 -12  10   2        2.55        8.13      3.82 o 
 -10  10   2        5.86        4.10      3.74 o 
  -8  10   2      333.04      324.95      3.08 o 
  -6  10   2      250.56      234.41      3.02 o 
  -4  10   2       16.29       25.95      2.21 o 
  -2  10   2      221.17      220.79      2.73 o 
   0  10   2       54.77       51.84      2.70 o 
   2  10   2        0.04        1.79      2.07 o 
   4  10   2       39.09       41.49      2.50 o 
   6  10   2      122.40      121.18      3.31 o 
   8  10   2      469.69      464.54      8.00 o 
  10  10   2       14.34       20.78      2.95 o 
  12  10   2      139.98      125.94      3.56 o 
 -11  11   2       64.16       57.88      3.65 o 
  -9  11   2      287.56      298.55      5.35 o 
  -7  11   2       74.35       81.63      3.09 o 
  -5  11   2       15.49       12.59      2.76 o 
  -3  11   2       57.37       54.09      2.55 o 
  -1  11   2      367.97      348.24      5.73 o 
   1  11   2      400.09      383.83     10.93 o 
   3  11   2        1.54       16.88      4.30 o 
   5  11   2       74.56       78.89      7.02 o 
   7  11   2      258.89      256.56     14.27 o 
   9  11   2        3.25        6.02      2.68 o 
  11  11   2       14.87       18.37      3.10 o 
 -10  12   2        0.90        4.88      3.49 o 
  -8  12   2       60.54       59.27      3.42 o 
  -6  12   2      277.51      278.88     34.86 o 
  -4  12   2       51.93       46.79      2.87 o 
  -2  12   2       21.87       18.34      2.61 o 
   0  12   2        9.27       12.19      3.34 o 
   2  12   2        1.45        3.89      2.82 o 
   4  12   2      155.06      136.93      3.25 o 
   6  12   2      114.73      126.55      9.40 o 
   8  12   2        5.55        9.32      4.20 o 
  10  12   2       13.18       13.28      3.29 o 
  -7  13   2       25.51       29.37      4.41 o 
  -5  13   2      247.06      254.12      3.21 o 
  -3  13   2      331.49      343.38      7.79 o 
  -1  13   2      311.11      324.91     12.12 o 
   1  13   2      220.87      224.92      5.39 o 
   3  13   2      200.24      211.77      4.28 o 
   5  13   2       90.38       79.23      3.20 o 
   7  13   2        0.94        7.05      3.65 o 
  -6  14   2       75.54       83.00      4.71 o 
  -4  14   2        7.67       14.29      4.53 o 
  -2  14   2      111.19      129.89      6.47 o 
   0  14   2        3.49       11.07      3.62 o 
   2  14   2      130.79      142.75      3.93 o 
   4  14   2       13.49       24.91      5.02 o 
 -16   0   3       34.34       36.92      5.66 o 
 -14   0   3       93.52       92.10      7.04 o 
 -12   0   3      405.47      426.87      5.57 o 
 -10   0   3      419.79      420.70     22.85 o 
  -8   0   3      695.56      706.14     20.87 o 
  -6   0   3      339.94      374.65     18.86 o 
  -4   0   3    13130.59    13728.61     27.27 o 
  -2   0   3     8878.76     9624.68     47.35 o 
   0   0   3     1838.23     2085.65      8.59 o 
   2   0   3      544.35      473.41      4.32 o 
   4   0   3     3202.92     3393.91     26.90 o 
   6   0   3       38.55       40.88      2.31 o 
   8   0   3        8.08        9.17      2.72 o 
  10   0   3      662.11      651.18     17.53 o 
  12   0   3      468.99      465.48      7.71 o 
  14   0   3        0.53        1.04      4.04 o 
  16   0   3      101.12       84.13      7.35 o 
 -17   1   3        8.61       10.89      4.67 o 
 -15   1   3        3.12        8.34      3.52 o 
 -13   1   3      133.73      133.14      3.47 o 
 -11   1   3      113.41      117.98      3.32 o 
  -9   1   3       38.40       45.82      2.99 o 
  -7   1   3      218.14      247.22      5.38 o 
  -5   1   3     2046.69     2139.10     27.07 o 
  -3   1   3      293.31      252.53      5.28 o 
  -1   1   3      237.89      240.13      3.40 o 
   1   1   3      828.32      855.82      9.59 o 
   3   1   3      209.56      200.68      2.36 o 
   5   1   3      193.77      198.38      2.38 o 
   7   1   3       42.98       45.34      1.91 o 
   9   1   3      184.11      185.74      2.27 o 
  11   1   3      235.22      230.28      3.08 o 
  13   1   3        7.94       11.29      2.83 o 
  15   1   3        5.74        3.30      3.45 o 
 -16   2   3        3.04        3.66      4.12 o 
 -14   2   3        1.12        9.73      3.22 o 
 -12   2   3        4.90        7.52      2.45 o 
 -10   2   3        1.28        0.01      2.89 o 
  -8   2   3       35.85       46.52      2.71 o 
  -6   2   3      136.99      114.84      2.99 o 
  -4   2   3       90.63       91.26      2.91 o 
  -2   2   3       30.81       21.75      2.58 o 
   0   2   3       20.48       33.72      2.38 o 
   2   2   3       33.56       34.31      2.51 o 
   4   2   3       29.63       33.28      1.99 o 
   6   2   3       20.36       20.63      1.84 o 
   8   2   3       55.33       63.17      2.12 o 
  10   2   3       28.02       27.85      2.47 o 
  12   2   3        1.47        6.44      4.07 o 
  14   2   3       19.71       17.40      3.03 o 
  16   2   3        0.03        5.61      3.51 o 
 -17   3   3        0.07        3.33      5.29 o 
 -15   3   3      154.72      158.01      4.19 o 
 -13   3   3       14.44       19.79      3.33 o 
 -11   3   3       14.85       10.68      2.68 o 
  -9   3   3       79.88       80.55      4.42 o 
  -7   3   3      140.83      156.06      3.53 o 
  -5   3   3       83.45       80.20      2.91 o 
  -3   3   3      181.26      172.39      2.69 o 
  -1   3   3      478.17      490.33      5.21 o 
   1   3   3      592.79      572.14      5.02 o 
   3   3   3     1393.11     1463.57      8.28 o 
   5   3   3     1093.40     1119.95     28.33 o 
   7   3   3      333.53      326.85      2.76 o 
   9   3   3      231.89      220.94      2.86 o 
  11   3   3       11.30       15.40      2.92 o 
  13   3   3        0.41        1.39      3.01 o 
  15   3   3        3.13        5.96      3.65 o 
 -16   4   3       96.95       94.92      3.84 o 
 -14   4   3      109.65      101.99      3.85 o 
 -12   4   3      624.38      618.40      4.21 o 
 -10   4   3      338.10      349.02      5.24 o 
  -8   4   3      215.45      199.98      6.46 o 
  -6   4   3     1142.66     1111.26     15.07 o 
  -4   4   3      839.28      854.70     11.68 o 
  -2   4   3       25.92       21.00      2.33 o 
   0   4   3       67.46       92.44      2.92 o 
   2   4   3      311.97      313.55      2.51 o 
   4   4   3      790.46      794.36      7.62 o 
   6   4   3      189.70      207.92      2.68 o 
   8   4   3        0.36        1.16      2.18 o 
  10   4   3      641.01      613.57      6.58 o 
  12   4   3       22.95       33.78      3.39 o 
  14   4   3       29.48       29.94      3.41 o 
  16   4   3        8.49        9.48      3.64 o 
 -15   5   3      104.71      106.30      4.39 o 
 -13   5   3      164.80      157.16      3.83 o 
 -11   5   3      169.58      164.77      3.16 o 
  -9   5   3      914.66      905.11     10.84 o 
  -7   5   3       44.45       46.53      2.65 o 
  -5   5   3      551.95      567.46      8.02 o 
  -3   5   3     2630.61     2486.18     28.60 o 
  -1   5   3       33.67       44.64      2.49 o 
   1   5   3       15.08       17.12      1.80 o 
   3   5   3      550.71      461.85      8.91 o 
   5   5   3      854.65      806.47      7.78 o 
   7   5   3      293.60      312.89      6.27 o 
   9   5   3        3.76        4.85      1.97 o 
  11   5   3       44.88       50.70      3.28 o 
  13   5   3      148.33      127.33      3.51 o 
  15   5   3        1.09        2.73      3.79 o 
 -16   6   3       21.01       23.57      4.47 o 
 -14   6   3       45.91       42.72      3.71 o 
 -12   6   3      658.38      668.23      4.84 o 
 -10   6   3        7.74       10.57      4.14 o 
  -8   6   3      218.78      214.61      3.28 o 
  -6   6   3       83.24       83.24      3.65 o 
  -4   6   3     2703.97     2697.79     37.00 o 
  -2   6   3     2672.30     2612.48     51.72 o 
   0   6   3       23.76       33.93      3.63 o 
   2   6   3       11.78       10.40      2.00 o 
   4   6   3      911.26      927.31      4.42 o 
   6   6   3        0.04        4.43      3.12 o 
   8   6   3       13.32       17.32      2.40 o 
  10   6   3      487.07      507.17      8.86 o 
  12   6   3       55.94       58.88      2.58 o 
  14   6   3        5.75       11.07      3.55 o 
 -15   7   3       55.30       46.83      3.96 o 
 -13   7   3       55.56       53.84      3.68 o 
 -11   7   3        2.01        3.92      2.82 o 
  -9   7   3       30.58       25.27      3.01 o 
  -7   7   3        9.87       14.03      2.84 o 
  -5   7   3      511.51      499.92      4.09 o 
  -3   7   3      154.58      149.31      4.52 o 
  -1   7   3       33.86       33.96      2.14 o 
   1   7   3      238.83      237.24      4.11 o 
   3   7   3        8.13       11.29      2.26 o 
   5   7   3        9.89       17.45      3.34 o 
   7   7   3       14.52       13.41      2.15 o 
   9   7   3      102.43       93.02      2.87 o 
  11   7   3      104.88      101.04      3.42 o 
  13   7   3        0.18        1.89      3.64 o 
 -14   8   3        1.92        0.42      2.99 o 
 -12   8   3       13.56       16.76      3.02 o 
 -10   8   3        5.54        9.34      3.66 o 
  -8   8   3       20.57       20.17      4.01 o 
  -6   8   3       52.66       71.53      4.10 o 
  -4   8   3       26.24       28.36      2.87 o 
  -2   8   3       45.68       45.44      3.02 o 
   0   8   3       58.52       48.60      4.81 o 
   2   8   3       99.13       93.75      2.50 o 
   4   8   3       24.77       21.02      2.60 o 
   6   8   3       10.85       12.25      2.19 o 
   8   8   3       13.83       20.98      2.54 o 
  10   8   3        1.18       11.74      3.62 o 
  12   8   3        6.76       10.36      5.26 o 
  14   8   3       10.74       14.79      3.88 o 
 -13   9   3       57.23       54.61      4.05 o 
 -11   9   3        0.21        9.15      3.02 o 
  -9   9   3       92.01       82.60      2.63 o 
  -7   9   3       25.28       17.83      2.60 o 
  -5   9   3       36.22       36.74      3.57 o 
  -3   9   3        3.72        2.21      4.05 o 
  -1   9   3      467.01      430.06      6.01 o 
   1   9   3      163.48      122.70      3.12 o 
   3   9   3      405.24      378.84      8.64 o 
   5   9   3       42.04       40.37      4.85 o 
   7   9   3      157.98      160.95      3.75 o 
   9   9   3      118.31      121.95      5.15 o 
  11   9   3        0.34       -2.08      3.92 o 
  13   9   3       30.18       24.62      3.19 o 
 -12  10   3       45.33       46.16      3.39 o 
 -10  10   3       67.69       61.98      4.34 o 
  -8  10   3       37.34       36.28      2.69 o 
  -6  10   3       22.33       16.67      2.49 o 
  -4  10   3     1010.12      941.81      7.58 o 
  -2  10   3      654.95      612.20      8.99 o 
   0  10   3      126.12      113.02      3.85 o 
   2  10   3       28.45       26.46      2.15 o 
   4  10   3      325.74      327.47      3.95 o 
   6  10   3        0.22        4.29      2.19 o 
   8  10   3        0.09        6.92      3.80 o 
  10  10   3       61.07       61.16      3.46 o 
  12  10   3       99.57       99.37      4.07 o 
 -11  11   3       41.55       42.37      8.06 o 
  -9  11   3        0.01       -1.54      3.52 o 
  -7  11   3       60.91       64.35      3.27 o 
  -5  11   3      653.41      650.00      3.51 o 
  -3  11   3      139.99      159.32      2.78 o 
  -1  11   3       13.21       15.13      2.24 o 
   1  11   3       91.08       85.41      2.62 o 
   3  11   3      410.30      406.75      8.74 o 
   5  11   3      139.12      138.06      3.13 o 
   7  11   3        3.94        5.24      3.43 o 
   9  11   3       17.80       25.22      3.20 o 
  -8  12   3        4.56        6.93      2.83 o 
  -6  12   3        4.16       10.10      2.40 o 
  -4  12   3      215.08      217.91      4.51 o 
  -2  12   3      350.99      359.19      7.56 o 
   0  12   3        0.21        2.60      2.88 o 
   2  12   3        0.04        4.11      2.88 o 
   4  12   3       91.90      105.36      4.60 o 
   6  12   3        4.01        1.39      3.50 o 
   8  12   3       12.84       18.56      8.83 o 
  -7  13   3       24.02       31.31      4.24 o 
  -5  13   3        5.75        8.71      2.73 o 
  -3  13   3       47.59       42.93      3.26 o 
  -1  13   3      110.31      105.64      3.31 o 
   1  13   3       37.77       41.78      3.49 o 
   3  13   3      126.86      133.14      4.65 o 
   5  13   3       31.22       47.38      9.89 o 
   7  13   3      113.79      121.69      8.36 o 
  -4  14   3        0.03        1.07      4.42 o 
  -2  14   3      127.93      131.83      3.30 o 
   0  14   3        1.42        8.38      3.86 o 
   2  14   3       71.04      101.98      7.05 o 
 -16   0   4        0.04        1.47      5.71 o 
 -14   0   4        3.15       -2.46      4.79 o 
 -12   0   4      320.20      311.18     15.04 o 
 -10   0   4      404.36      406.32     25.06 o 
  -8   0   4      435.13      470.69     25.75 o 
  -6   0   4      301.59      309.77      5.09 o 
  -4   0   4      386.58      400.16      4.90 o 
  -2   0   4       70.18       89.31      3.59 o 
   0   0   4     8421.20     8597.87     30.61 o 
   2   0   4     5428.29     5609.70     28.88 o 
   4   0   4      888.17      979.03      5.02 o 
   6   0   4       23.96       25.26      3.32 o 
   8   0   4     1190.74     1220.18      5.76 o 
  10   0   4       34.07       33.81      4.30 o 
  12   0   4        6.83       12.33      7.17 o 
  14   0   4       57.85       59.09      4.74 o 
  16   0   4       51.23       79.74      7.71 o 
 -15   1   4      108.18      112.48      4.35 o 
 -13   1   4      171.31      174.31      5.53 o 
 -11   1   4        4.37        2.11      3.05 o 
  -9   1   4       13.88       19.26      2.59 o 
  -7   1   4      350.53      353.35      6.72 o 
  -5   1   4      175.83      153.74      2.85 o 
  -3   1   4       64.93       84.97      3.28 o 
  -1   1   4      740.05      804.11      8.58 o 
   1   1   4      551.71      482.91      3.79 o 
   3   1   4      339.53      334.25      3.36 o 
   5   1   4      161.74      181.09      2.34 o 
   7   1   4        0.48        1.63      1.99 o 
   9   1   4       64.64       65.34      2.52 o 
  11   1   4      125.15      123.39      2.27 o 
  13   1   4        6.79        9.77      2.76 o 
  15   1   4        5.10        5.25      3.53 o 
 -16   2   4        0.38        3.93      3.93 o 
 -14   2   4      119.59      120.13      3.82 o 
 -12   2   4       53.80       64.35      4.69 o 
 -10   2   4       70.30       73.50      4.11 o 
  -8   2   4       27.23       27.02      2.43 o 
  -6   2   4      140.18      145.81      2.68 o 
  -4   2   4      395.43      409.47      7.02 o 
  -2   2   4       17.73       27.43      3.55 o 
   0   2   4       59.13       65.35      2.90 o 
   2   2   4      625.56      619.57      6.36 o 
   4   2   4       77.10       77.29      2.05 o 
   6   2   4      162.28      172.31      2.58 o 
   8   2   4       21.33       26.21      4.76 o 
  10   2   4       84.24       82.74      2.49 o 
  12   2   4        3.08        6.67      3.01 o 
  14   2   4        0.05        1.88      5.31 o 
 -15   3   4      111.89      103.28      4.01 o 
 -13   3   4        4.81        4.39      3.23 o 
 -11   3   4      862.41      850.26      8.43 o 
  -9   3   4        0.00        1.79      2.91 o 
  -7   3   4      701.30      626.62     15.94 o 
  -5   3   4        0.00        4.14      2.52 o 
  -3   3   4       10.68       19.23      3.18 o 
  -1   3   4        4.02        5.76      2.43 o 
   1   3   4      607.32      620.20      3.60 o 
   3   3   4      319.57      286.10      6.28 o 
   5   3   4       10.06       12.83      2.02 o 
   7   3   4      244.01      244.56      5.05 o 
   9   3   4        6.49       10.42      2.24 o 
  11   3   4      152.97      157.08      4.30 o 
  13   3   4        7.27        6.34      3.52 o 
  15   3   4        1.65        6.69      3.94 o 
 -16   4   4       15.38       14.02      4.04 o 
 -14   4   4      124.01      121.08      5.69 o 
 -12   4   4       31.89       34.08      3.83 o 
 -10   4   4       22.06       25.22      2.76 o 
  -8   4   4      866.10      822.18     12.31 o 
  -6   4   4      225.42      235.93      3.52 o 
  -4   4   4      260.61      238.76      4.58 o 
  -2   4   4     1371.92     1303.17     16.10 o 
   0   4   4      367.55      355.45      7.45 o 
   2   4   4       20.63       17.69      2.32 o 
   4   4   4       43.50       46.46      2.06 o 
   6   4   4        2.07        3.09      2.31 o 
   8   4   4      108.25      114.97      3.16 o 
  10   4   4        7.94       10.67      2.53 o 
  12   4   4        0.67        3.23      3.19 o 
  14   4   4       60.50       56.03      3.97 o 
 -15   5   4        7.76        8.88      3.90 o 
 -13   5   4      358.55      346.86      4.09 o 
 -11   5   4      250.57      242.17      3.53 o 
  -9   5   4      578.04      553.02      3.68 o 
  -7   5   4      178.49      167.50      3.01 o 
  -5   5   4     3974.49     3768.86     30.61 o 
  -3   5   4       50.05       49.48      3.64 o 
  -1   5   4       81.22       76.79      4.80 o 
   1   5   4     2770.50     2675.98     13.38 o 
   3   5   4      443.60      449.61      3.83 o 
   5   5   4       40.35       45.68      2.36 o 
   7   5   4       42.82       40.45      2.58 o 
   9   5   4      232.60      218.61      3.25 o 
  11   5   4      135.12      134.90      2.79 o 
  13   5   4        3.18        6.57      3.50 o 
 -14   6   4      210.96      206.27      5.62 o 
 -12   6   4        2.58        5.69      2.96 o 
 -10   6   4       19.62       17.77      2.36 o 
  -8   6   4     1135.05     1126.30      9.88 o 
  -6   6   4       37.89       43.24      2.59 o 
  -4   6   4      396.31      379.31      3.21 o 
  -2   6   4      322.91      302.31      3.27 o 
   0   6   4     2234.68     2192.45     20.00 o 
   2   6   4     1212.90     1185.23      8.04 o 
   4   6   4        5.42       10.12      2.25 o 
   6   6   4       34.38       35.50      2.64 o 
   8   6   4      265.46      263.87      3.57 o 
  10   6   4       64.91       68.98      2.68 o 
  12   6   4        0.01       -1.08      3.88 o 
  14   6   4       35.65       35.69      4.48 o 
 -13   7   4       12.04       14.73      3.79 o 
 -11   7   4      260.53      268.57      3.86 o 
  -9   7   4       27.46       28.43      2.57 o 
  -7   7   4       42.86       44.98      5.89 o 
  -5   7   4       10.56       23.66      3.23 o 
  -3   7   4       63.67       76.50      2.60 o 
  -1   7   4      190.61      172.88      4.37 o 
   1   7   4      197.18      191.63      2.86 o 
   3   7   4       49.11       45.74      2.63 o 
   5   7   4       30.66       35.48      3.61 o 
   7   7   4        0.02        4.40      3.85 o 
   9   7   4        1.64        6.88      2.83 o 
  11   7   4       34.43       44.85      5.33 o 
  13   7   4        8.30        6.89      4.25 o 
 -12   8   4       57.87       60.55      5.01 o 
 -10   8   4        8.45        9.49      7.48 o 
  -8   8   4      168.68      170.21      5.84 o 
  -6   8   4       15.86        6.73      4.91 o 
  -4   8   4      310.90      297.99      5.27 o 
  -2   8   4        6.49       -0.30      2.85 o 
   0   8   4       78.08       74.02      3.81 o 
   2   8   4       67.29       53.19      2.33 o 
   4   8   4        8.57       11.78      2.35 o 
   6   8   4        9.86        9.62      2.79 o 
   8   8   4       11.23       12.89      2.81 o 
  10   8   4        8.92       10.97      3.16 o 
  12   8   4        0.97       -0.05      5.20 o 
 -11   9   4        0.81        7.14      3.15 o 
  -9   9   4       11.47       11.87      3.32 o 
  -7   9   4        0.10       -4.86      4.86 o 
  -5   9   4       35.07       31.14      2.78 o 
  -3   9   4       10.05        4.56      3.26 o 
  -1   9   4       26.01       30.34      3.84 o 
   1   9   4        9.23       24.29      2.32 o 
   3   9   4      265.76      254.55      2.95 o 
   5   9   4       27.33       20.21      2.56 o 
   7   9   4      230.26      241.24      6.96 o 
   9   9   4        0.48        5.05      2.65 o 
  11   9   4      136.68      146.48      8.17 o 
 -10  10   4       62.97       68.17      3.38 o 
  -8  10   4       21.80       22.26      4.11 o 
  -6  10   4       49.56       47.68      5.12 o 
  -4  10   4        1.03        4.78      2.52 o 
  -2  10   4        5.99        2.87      3.03 o 
   0  10   4      635.82      579.51      5.82 o 
   2  10   4      613.49      569.03     10.92 o 
   4  10   4       93.08       80.89      2.75 o 
   6  10   4       14.00       12.29      2.37 o 
   8  10   4      208.27      208.99     34.60 o 
  10  10   4       15.44       13.46      3.92 o 
  -9  11   4        3.84        8.17      3.71 o 
  -7  11   4       98.79       88.22      3.03 o 
  -5  11   4      110.60      135.40      2.94 o 
  -3  11   4       46.84       54.10      4.36 o 
  -1  11   4      266.37      250.47      3.56 o 
   1  11   4      127.29      141.59      4.59 o 
   3  11   4        1.00        7.80      3.93 o 
   5  11   4       63.86       60.98      4.16 o 
   7  11   4       80.89       87.84      3.73 o 
   9  11   4       16.55       16.87      3.84 o 
  -8  12   4      104.20      110.27      3.41 o 
  -6  12   4       31.93       38.96      2.66 o 
  -4  12   4        3.96       15.14      2.50 o 
  -2  12   4       13.25       24.44      2.97 o 
   0  12   4      139.91      143.76      3.88 o 
   2  12   4      256.12      259.82      6.61 o 
   4  12   4        4.55        4.02      2.99 o 
   6  12   4       22.73       34.31      3.11 o 
  -5  13   4       98.02      104.87      7.26 o 
  -3  13   4        9.55       16.90      2.58 o 
  -1  13   4       34.17       37.78      2.84 o 
   1  13   4      141.57      147.10      5.87 o 
   3  13   4       71.95       67.72      3.87 o 
 -14   0   5      105.78       94.64      6.34 o 
 -12   0   5        0.71        6.18      3.83 o 
 -10   0   5        0.01       10.74      4.33 o 
  -8   0   5     1154.98     1070.85     51.19 o 
  -6   0   5     1401.60     1338.09     49.09 o 
  -4   0   5       13.64       30.47      4.07 o 
  -2   0   5       56.30       65.07      3.04 o 
   0   0   5       79.20       75.29      3.46 o 
   2   0   5      547.79      520.42      7.41 o 
   4   0   5     1091.34     1129.58      5.03 o 
   6   0   5      458.16      454.37      4.24 o 
   8   0   5       23.19       24.77      3.03 o 
  10   0   5        0.25        6.00      3.57 o 
  12   0   5      145.24      130.39      5.05 o 
  14   0   5        4.58        5.16      5.98 o 
 -15   1   5        1.91        1.88      3.78 o 
 -13   1   5        2.48        8.47      2.95 o 
 -11   1   5      222.26      224.44      3.75 o 
  -9   1   5      316.73      298.99      5.63 o 
  -7   1   5       25.18       38.08      2.63 o 
  -5   1   5       29.40       34.17      3.28 o 
  -3   1   5      137.98      129.35      2.82 o 
  -1   1   5      193.96      184.36      3.15 o 
   1   1   5      257.88      251.96      6.49 o 
   3   1   5      277.40      277.66      2.73 o 
   5   1   5       35.18       33.98      1.93 o 
   7   1   5       57.16       58.91      2.60 o 
   9   1   5      150.57      150.05      2.53 o 
  11   1   5        0.21       -2.89      2.89 o 
  13   1   5        2.02        1.41      5.13 o 
 -14   2   5        4.86        1.15      3.25 o 
 -12   2   5       26.76       26.60      4.40 o 
 -10   2   5       57.38       65.79      5.93 o 
  -8   2   5       78.00       91.06      2.83 o 
  -6   2   5       37.90       39.99      3.46 o 
  -4   2   5       54.64       50.87      2.42 o 
  -2   2   5       88.55       94.89      2.77 o 
   0   2   5      363.40      363.92      5.06 o 
   2   2   5       12.43        9.43      3.09 o 
   4   2   5       72.01       78.56      2.04 o 
   6   2   5      121.74      126.72      2.46 o 
   8   2   5      119.93      114.26      2.67 o 
  10   2   5       31.96       33.84      2.48 o 
  12   2   5        0.01        1.06      4.13 o 
  14   2   5       29.01       28.98      4.74 o 
 -15   3   5       41.16       33.96      3.93 o 
 -13   3   5        3.79       12.65      3.96 o 
 -11   3   5      292.71      281.26      5.98 o 
  -9   3   5       14.22       16.38      2.77 o 
  -7   3   5     2392.36     2294.54     21.88 o 
  -5   3   5        0.09        2.65      2.60 o 
  -3   3   5     3340.66     3115.34     47.40 o 
  -1   3   5       23.85       22.59      3.33 o 
   1   3   5      939.31      867.80     10.38 o 
   3   3   5       20.47       20.30      3.63 o 
   5   3   5        1.51        4.33      2.03 o 
   7   3   5       94.06       87.16      2.22 o 
   9   3   5        5.46        8.45      2.52 o 
  11   3   5       14.11       16.94      2.84 o 
  13   3   5        2.34        6.56      4.65 o 
 -14   4   5       12.97       13.99      3.74 o 
 -12   4   5        5.08        9.87      3.05 o 
 -10   4   5       88.43       75.72      3.34 o 
  -8   4   5       28.38       32.84      3.05 o 
  -6   4   5       25.13       23.90      2.61 o 
  -4   4   5      431.70      409.57     13.59 o 
  -2   4   5      193.55      205.09      6.44 o 
   0   4   5      109.24      101.12      5.19 o 
   2   4   5     1586.49     1532.67     15.17 o 
   4   4   5       98.46       95.40      2.21 o 
   6   4   5      149.78      157.97      2.49 o 
   8   4   5      118.26      116.63      3.26 o 
  10   4   5       55.87       54.01      3.08 o 
  12   4   5        1.26        8.61      3.70 o 
  14   4   5        0.38        1.90      7.92 o 
 -13   5   5       24.76       24.26      3.32 o 
 -11   5   5      164.53      169.40      3.33 o 
  -9   5   5      227.47      214.94      7.94 o 
  -7   5   5      252.10      253.73      5.06 o 
  -5   5   5      142.54      145.92      4.68 o 
  -3   5   5       20.14       17.02      3.77 o 
  -1   5   5     3016.41     2891.16     24.50 o 
   1   5   5       52.51       50.99      4.75 o 
   3   5   5      307.10      315.46      4.24 o 
   5   5   5      776.11      784.23      3.78 o 
   7   5   5      357.23      365.13      6.30 o 
   9   5   5       25.27       27.37      2.88 o 
  11   5   5        0.40        1.87      3.75 o 
  13   5   5       36.97       36.83     10.11 o 
 -12   6   5        9.12       17.42      3.59 o 
 -10   6   5      318.54      318.66     10.09 o 
  -8   6   5      177.24      172.64      2.94 o 
  -6   6   5       44.11       49.17      3.00 o 
  -4   6   5      692.43      682.54     16.41 o 
  -2   6   5        1.16        4.50      4.31 o 
   0   6   5      177.86      178.17      5.11 o 
   2   6   5      852.40      831.87      8.21 o 
   4   6   5      742.37      761.80      4.69 o 
   6   6   5       10.28       12.44      2.76 o 
   8   6   5        8.53       11.34      2.87 o 
  10   6   5        9.30       11.73      2.82 o 
  12   6   5       13.63       16.68      3.40 o 
 -13   7   5        0.00        3.51      4.43 o 
 -11   7   5       27.69       27.12      4.89 o 
  -9   7   5       30.22       33.13      2.54 o 
  -7   7   5      693.70      690.96      9.33 o 
  -5   7   5       48.86       50.61      4.75 o 
  -3   7   5      493.53      497.07      7.49 o 
  -1   7   5       19.04       30.49      3.71 o 
   1   7   5      573.47      593.92      6.69 o 
   3   7   5       59.10       57.46      2.80 o 
   5   7   5        1.08        5.87      2.44 o 
   7   7   5       15.62       18.08      2.26 o 
   9   7   5       55.97       53.66      3.99 o 
  11   7   5        0.29        2.04      3.61 o 
 -12   8   5       13.45       17.35      3.85 o 
 -10   8   5       10.26       15.10      3.59 o 
  -8   8   5       51.87       72.36      6.40 o 
  -6   8   5        0.81        8.58      4.07 o 
  -4   8   5      228.68      239.92      6.93 o 
  -2   8   5        3.62        4.19      2.45 o 
   0   8   5      370.70      361.39      7.82 o 
   2   8   5        0.03       -0.15      2.26 o 
   4   8   5      113.45      115.19      2.60 o 
   6   8   5       39.67       36.84      2.75 o 
   8   8   5       42.39       50.55      3.96 o 
  10   8   5        7.83        5.01      2.97 o 
 -11   9   5       21.88       23.99      3.46 o 
  -9   9   5      107.77      115.00      4.25 o 
  -7   9   5       14.02       13.74      3.35 o 
  -5   9   5        0.39        9.35      3.29 o 
  -3   9   5       28.20       33.50      3.28 o 
  -1   9   5       15.53       20.59      5.29 o 
   1   9   5       71.03       65.63      2.51 o 
   3   9   5       45.55       45.01      3.72 o 
   5   9   5        2.47        5.36      3.33 o 
   7   9   5       35.04       35.51      3.17 o 
   9   9   5       37.24       38.58      3.21 o 
  -8  10   5      214.99      239.45      5.55 o 
  -6  10   5      238.22      254.63      5.57 o 
  -4  10   5        4.28       13.54      2.54 o 
  -2  10   5        5.89        8.48      2.48 o 
   0  10   5       63.73       75.32      2.67 o 
   2  10   5       67.48       74.03      3.02 o 
   4  10   5       93.13       90.32      4.11 o 
   6  10   5       93.57       87.15      3.70 o 
   8  10   5        2.33        0.60      4.67 o 
  -7  11   5       16.59       16.97      3.39 o 
  -5  11   5       17.54       22.42      2.99 o 
  -3  11   5       69.66       75.25      3.70 o 
  -1  11   5      116.63      120.29      4.06 o 
   1  11   5       72.10       74.06      3.22 o 
   3  11   5       85.75       78.25      3.66 o 
   5  11   5       22.39       25.30      2.96 o 
   7  11   5        1.72       -0.18      2.84 o 
  -4  12   5       89.11       95.81      3.66 o 
  -2  12   5       20.41       26.94      3.52 o 
   0  12   5        4.18       15.13      6.21 o 
   2  12   5       63.56       72.35      7.39 o 
   4  12   5       59.07       64.17      3.55 o 
 -14   0   6       47.34       47.03      5.55 o 
 -12   0   6        0.41        5.16      4.64 o 
 -10   0   6       31.71       33.60      5.03 o 
  -8   0   6      179.75      182.65      4.12 o 
  -6   0   6       69.36       75.90      7.11 o 
  -4   0   6      705.68      650.97      5.30 o 
  -2   0   6      948.50      866.53     44.30 o 
   0   0   6        1.28        9.60      3.66 o 
   2   0   6       67.15       69.40      3.48 o 
   4   0   6      112.79      113.68      3.36 o 
   6   0   6      387.02      373.85      3.57 o 
   8   0   6      124.74      129.85      4.74 o 
  10   0   6       10.12       22.31      8.15 o 
  12   0   6        0.50        0.11      4.24 o 
 -13   1   6        5.82        5.87      3.09 o 
 -11   1   6        6.12        7.94      3.36 o 
  -9   1   6       17.83       24.41      4.61 o 
  -7   1   6      487.09      453.37      4.26 o 
  -5   1   6      190.00      164.31      3.15 o 
  -3   1   6       26.47       15.44      2.54 o 
  -1   1   6      185.16      187.50      6.02 o 
   1   1   6      273.07      241.66      4.80 o 
   3   1   6        0.08       -0.08      2.24 o 
   5   1   6       38.71       43.50      3.91 o 
   7   1   6      226.65      218.60      2.63 o 
   9   1   6       13.12       16.43      2.71 o 
  11   1   6        3.37        5.15      3.14 o 
  13   1   6       25.83       26.07      3.96 o 
 -14   2   6        0.77        3.65      3.85 o 
 -12   2   6      151.21      147.14      5.39 o 
 -10   2   6       49.48       43.97      2.77 o 
  -8   2   6      366.58      341.54      7.84 o 
  -6   2   6        0.05        9.60      4.49 o 
  -4   2   6       20.96       15.15      2.63 o 
  -2   2   6        2.24        3.31      2.83 o 
   0   2   6       47.11       42.78      2.28 o 
   2   2   6       30.79       34.61      2.34 o 
   4   2   6        0.09        5.11      2.22 o 
   6   2   6       25.79       25.72      1.86 o 
   8   2   6       21.13       26.30      2.26 o 
  10   2   6        4.03        6.43      3.02 o 
  12   2   6        2.72        1.37      3.46 o 
 -13   3   6        1.58        0.22      3.09 o 
 -11   3   6       19.12       23.97      3.11 o 
  -9   3   6       38.95       40.85      3.27 o 
  -7   3   6       79.82       72.32      2.83 o 
  -5   3   6       70.07       67.09      2.81 o 
  -3   3   6     1129.89     1115.87     24.17 o 
  -1   3   6        2.54        3.53      3.79 o 
   1   3   6     1599.88     1547.07     17.34 o 
   3   3   6        8.26        6.00      2.54 o 
   5   3   6      662.52      658.09      7.26 o 
   7   3   6        3.15        3.81      3.48 o 
   9   3   6        6.21        7.36      2.74 o 
  11   3   6       15.56       25.96      3.97 o 
 -12   4   6       39.17       49.13      5.41 o 
 -10   4   6       65.18       78.72      6.17 o 
  -8   4   6       95.75       99.82      3.00 o 
  -6   4   6       26.49       26.54      3.08 o 
  -4   4   6       27.69       38.05      2.62 o 
  -2   4   6       10.95       12.39      2.42 o 
   0   4   6      264.12      242.53      4.88 o 
   2   4   6        7.23        8.70      2.02 o 
   4   4   6      168.83      165.77      2.99 o 
   6   4   6      541.47      527.05      6.42 o 
   8   4   6      174.26      172.58      3.27 o 
  10   4   6      152.01      133.35     11.50 o 
  12   4   6        4.20        2.85      4.04 o 
 -11   5   6        0.00        2.10      3.92 o 
  -9   5   6      126.33      110.89      5.05 o 
  -7   5   6      681.01      673.11     17.43 o 
  -5   5   6       13.17       13.58      2.52 o 
  -3   5   6        0.15        4.41      3.18 o 
  -1   5   6      140.46      130.74      3.51 o 
   1   5   6       60.59       52.54      2.97 o 
   3   5   6      419.98      396.46      5.65 o 
   5   5   6       50.68       55.75      2.15 o 
   7   5   6       49.51       46.27      3.71 o 
   9   5   6      165.13      148.33      5.17 o 
  11   5   6       84.40       85.98      4.33 o 
 -12   6   6       34.05       43.06      4.53 o 
 -10   6   6        0.45        7.64      3.05 o 
  -8   6   6      189.57      212.87      3.77 o 
  -6   6   6      394.55      404.56     11.57 o 
  -4   6   6      117.46      117.75      3.54 o 
  -2   6   6        8.21        6.57      3.06 o 
   0   6   6      403.93      395.82      6.91 o 
   2   6   6       27.04       31.82      2.32 o 
   4   6   6      156.12      151.65      2.50 o 
   6   6   6      336.69      343.98      3.55 o 
   8   6   6      358.05      365.69      5.27 o 
  10   6   6       28.21       27.63      3.15 o 
 -11   7   6       55.62       62.53      4.64 o 
  -9   7   6        1.59        6.10      2.71 o 
  -7   7   6        0.14        3.56      4.70 o 
  -5   7   6       64.40       73.10      5.11 o 
  -3   7   6      301.65      298.46      5.76 o 
  -1   7   6       62.38       65.20      2.65 o 
   1   7   6      217.25      217.73      4.18 o 
   3   7   6        0.02        6.88      2.42 o 
   5   7   6      331.58      326.60      3.13 o 
   7   7   6       33.20       37.30      2.92 o 
   9   7   6        9.01       11.80      3.27 o 
 -10   8   6       83.72       84.88      5.49 o 
  -8   8   6      154.41      153.13      3.44 o 
  -6   8   6       88.62       82.21      3.44 o 
  -4   8   6        7.21       17.88      3.07 o 
  -2   8   6       48.24       60.29      2.74 o 
   0   8   6       15.43       10.09      2.92 o 
   2   8   6        0.70        8.46      2.62 o 
   4   8   6       49.06       54.83      3.24 o 
   6   8   6        3.34        8.09      2.75 o 
   8   8   6        2.13        1.34      3.32 o 
  -7   9   6       70.31       71.20      9.18 o 
  -5   9   6      122.75      135.45      4.23 o 
  -3   9   6        5.90       13.37      2.88 o 
  -1   9   6        0.15        0.37      3.36 o 
   1   9   6        3.47        5.67      2.42 o 
   3   9   6       18.49       26.66      3.77 o 
   5   9   6        8.65       13.26      3.02 o 
   7   9   6       66.13       69.52      3.51 o 
  -6  10   6        1.82        8.69      3.96 o 
  -4  10   6      113.68      120.53      4.52 o 
  -2  10   6      186.65      197.90      6.28 o 
   0  10   6        1.88        4.02      2.76 o 
   2  10   6       13.33       16.94      3.10 o 
   4  10   6       43.93       48.46      3.13 o 
  -3  11   6        0.00        3.31      3.87 o 
  -1  11   6       81.85       95.32      4.49 o 
   1  11   6       82.07       86.24      3.45 o 
 -12   0   7       31.75       31.97      8.49 o 
 -10   0   7      164.17      149.51     14.82 o 
  -8   0   7        0.25        1.08      4.33 o 
  -6   0   7       31.90       41.32      4.90 o 
  -4   0   7      400.62      374.44     30.51 o 
  -2   0   7      430.06      419.58     21.78 o 
   0   0   7      145.47      146.22      4.56 o 
   2   0   7      106.74      106.35      3.21 o 
   4   0   7        0.03        4.78      3.66 o 
   6   0   7        2.55        8.06      3.34 o 
   8   0   7       70.22       71.68      4.11 o 
  10   0   7       29.81       32.08      4.36 o 
 -11   1   7       38.99       50.30      3.84 o 
  -9   1   7       16.47       14.63      3.13 o 
  -7   1   7       17.40       15.53      2.91 o 
  -5   1   7        9.95       13.41      2.90 o 
  -3   1   7      355.40      351.43      8.14 o 
  -1   1   7      293.07      263.71      5.06 o 
   1   1   7       75.70       61.98      2.15 o 
   3   1   7        9.47       16.95      2.58 o 
   5   1   7      267.96      255.06      4.28 o 
   7   1   7        2.42       10.03      2.96 o 
   9   1   7        2.17        6.21      2.66 o 
 -12   2   7        7.01        8.92      3.92 o 
 -10   2   7        0.00        0.60      2.53 o 
  -8   2   7       72.74       62.99      3.46 o 
  -6   2   7       20.93       20.24      4.15 o 
  -4   2   7      359.34      333.95      7.69 o 
  -2   2   7        1.07        6.49      3.97 o 
   0   2   7       33.87       33.98      2.52 o 
   2   2   7        0.97        4.44      2.44 o 
   4   2   7       32.47       31.61      2.16 o 
   6   2   7       46.71       45.84      3.32 o 
   8   2   7        1.84        2.05      2.66 o 
  10   2   7        0.38        3.14      3.09 o 
 -11   3   7       19.56       18.64      3.15 o 
  -9   3   7        1.70        5.44      3.09 o 
  -7   3   7        7.15       11.10      5.94 o 
  -5   3   7      139.48      143.77      7.69 o 
  -3   3   7        1.01        1.52      5.07 o 
  -1   3   7      331.29      316.20      8.38 o 
   1   3   7       90.61       93.24      4.04 o 
   3   3   7       40.29       41.62      2.29 o 
   5   3   7      147.21      137.89      4.45 o 
   7   3   7       34.58       41.23      3.34 o 
   9   3   7      114.73      107.39      3.01 o 
 -10   4   7       31.53       28.81      3.12 o 
  -8   4   7       46.35       52.02      4.96 o 
  -6   4   7       15.48       23.93      3.98 o 
  -4   4   7      166.92      163.66      5.17 o 
  -2   4   7       40.69       32.40      2.94 o 
   0   4   7       23.68       28.45      2.47 o 
   2   4   7        2.63        2.89      2.64 o 
   4   4   7       34.23       33.72      2.37 o 
   6   4   7       49.59       50.70      2.48 o 
   8   4   7       35.52       38.41      3.41 o 
  -9   5   7       56.13       56.75      4.73 o 
  -7   5   7       33.94       28.67      2.87 o 
  -5   5   7       32.37       32.21      3.37 o 
  -3   5   7      558.24      549.79      7.85 o 
  -1   5   7       59.36       68.75      3.02 o 
   1   5   7       54.85       55.46      3.54 o 
   3   5   7       88.19       84.55      2.41 o 
   5   5   7       90.12       92.91      2.76 o 
   7   5   7       45.97       43.61      3.05 o 
   9   5   7        9.85       16.16      3.45 o 
  -8   6   7       92.73      108.00      3.87 o 
  -6   6   7       28.39       34.17      3.22 o 
  -4   6   7      458.40      474.37      5.29 o 
  -2   6   7      422.08      442.70      7.50 o 
   0   6   7       16.89       16.05      3.66 o 
   2   6   7        9.77       10.94      2.16 o 
   4   6   7      103.93      108.67      2.51 o 
   6   6   7       96.08       91.91      3.08 o 
   8   6   7       35.09       25.82      2.98 o 
  -7   7   7       56.57       62.18      2.73 o 
  -5   7   7       27.91       27.46      5.66 o 
  -3   7   7       10.26       15.95      4.76 o 
  -1   7   7      223.92      218.10      8.53 o 
   1   7   7       25.00       30.98      2.51 o 
   3   7   7        1.17        3.63      2.67 o 
   5   7   7        5.26        5.06      4.00 o 
   7   7   7        8.40       11.04      2.90 o 
  -6   8   7       45.39       41.61      3.18 o 
  -4   8   7      102.81      100.68      4.44 o 
  -2   8   7       41.33       48.24      5.01 o 
   0   8   7       11.75       18.74      4.73 o 
   2   8   7       29.77       41.06      4.15 o 
   4   8   7        1.04        4.90      3.46 o 
  -3   9   7       80.75       93.80      3.89 o 
  -1   9   7      155.09      160.43      5.63 o 
   1   9   7       39.60       43.22      2.94 o 
   3   9   7       19.28       19.11      3.62 o 
  -8   0   8       11.01       17.18      4.31 o 
  -6   0   8        8.83        5.17      4.07 o 
  -4   0   8       52.49       61.06      3.79 o 
  -2   0   8        0.21       12.34      6.20 o 
   0   0   8      140.22      138.94      4.78 o 
   2   0   8      181.38      192.16     10.78 o 
   4   0   8       31.57       31.82      3.75 o 
   6   0   8       26.60       38.29      4.25 o 
  -9   1   8       10.55       25.67      3.17 o 
  -7   1   8       43.55       59.09      3.61 o 
  -5   1   8       26.09       34.29      3.51 o 
  -3   1   8       52.08       49.94      4.10 o 
  -1   1   8       18.63       23.67      3.94 o 
   1   1   8       27.64       32.99      2.45 o 
   3   1   8      149.44      147.25      5.96 o 
   5   1   8        0.01       -2.27      2.27 o 
   7   1   8        5.69        8.35      3.70 o 
  -8   2   8        9.35       10.38      2.82 o 
  -6   2   8       14.70       17.38      5.14 o 
  -4   2   8        6.81        8.46      3.09 o 
  -2   2   8       28.45       24.96      3.42 o 
   0   2   8       59.11       59.89      3.45 o 
   2   2   8        0.08        2.85      4.10 o 
   4   2   8        0.45        3.86      2.92 o 
   6   2   8       11.34       11.85      2.62 o 
  -7   3   8       95.10      104.14      5.53 o 
  -5   3   8        7.08       12.88      2.90 o 
  -3   3   8       91.83       92.23      5.07 o 
  -1   3   8       38.60       38.45      2.86 o 
   1   3   8       15.75       12.90      3.94 o 
   3   3   8      213.76      202.70      4.23 o 
   5   3   8       30.58       29.32      2.91 o 
  -6   4   8       23.27       30.67      5.22 o 
  -4   4   8        0.68        0.70      4.66 o 
  -2   4   8       12.64       12.71      2.89 o 
   0   4   8       72.61       78.03      2.76 o 
   2   4   8        3.60        5.43      3.27 o 
   4   4   8       18.21       21.90      2.48 o 
   6   4   8        3.95        3.67      2.31 o 
  -5   5   8       64.66       72.29      6.40 o 
  -3   5   8      186.73      173.33      7.17 o 
  -1   5   8        1.84        3.89      3.07 o 
   1   5   8       55.83       59.21      2.82 o 
   3   5   8       97.09       96.95      3.76 o 
   5   5   8        1.73        4.56      2.95 o 
  -4   6   8       33.55       43.21      3.55 o 
  -2   6   8        2.79       13.19      3.09 o 
   0   6   8      307.57      314.38      3.30 o 
   2   6   8      108.66      123.26      3.24 o 
  -1   7   8        6.38       -0.11     10.57 o 
  -2   0   9       62.30       68.95      5.73 o 
   0   0   9       42.51       50.86     14.81 o 
                                                 
